# Supplementary material for: Dietary Sodium and Potassium Intakes and Kidney Stone Prevalence: The National Health and Nutrition Examination Survey 2011–2018
Source: Nutrients. 2024 Jul 10;16(14):2198. doi: 10.3390/nu16142198 (PMC11279477; doi:10.3390/nu16142198)
Supplement: Supplementary file 1 [file nutrients-16-02198-s001.zip]

Archive with 1 entries (1 files):
- nutrients-3095096-supplementary.pdf
